# Supplementary material for: Ecological Aspects of Distribution and Population Status Assessment of Rhamnus erythroxyloides subsp. sintenisii (Rich.f) Mabb., a Relict Species in the Kyzylkum Desert of Uzbekistan
Source: Plants (Basel). 2024 Nov 9;13(22):3154. doi: 10.3390/plants13223154 (PMC11597516; doi:10.3390/plants13223154)
Supplement: Supplementary file 1 [file plants-13-03154-s001.zip]

Archive with 1 entries (1 files):
- plants-3288792-supplementary.pdf
